# Supplementary material for: Whole-Genome Sequencing of a Potentially Novel Aeromonas Species Isolated from Diseased Siberian Sturgeon (Acipenser baerii) Using Oxford Nanopore Sequencing
Source: Microorganisms. 2025 Jul 17;13(7):1680. doi: 10.3390/microorganisms13071680 (PMC12300149; doi:10.3390/microorganisms13071680)
Supplement: Supplementary file 1 [file microorganisms-13-01680-s001.zip]

Archive with 1 entries (1 files):
- microorganisms-3653881-supplementary.pdf
